# Supplementary material for: Tamoxifen induces PI3K activation in uterine cancer
Source: Nat Genet. 2025 Aug 22;57(9):2192–202. doi: 10.1038/s41588-025-02308-w (PMC12425819; doi:10.1038/s41588-025-02308-w)
Supplement: Supplementary file 3 — See specific legends in the first tab ‘Table Explanations’. [file 41588_2025_2308_MOESM3_ESM.xlsx]

## Sheet: Table Explanations
Supplementary Table 1. Clinical and histopathologic characteristics of tamoxifen-asscociated uterine cancer cohorts.
Summary of key characteristics of four tamoxifen-associated uterine cancer (TA-UC) cohorts as indicated (ddPCR, droplet digital PCR; FIGO, International Federation of Gynecology and Obstetrics; NA, not available; WES, whole-exome sequencing; yr[s], year[s]).
Supplementary Table 2. Summary of statistical results for analyses related to Extended Data Figure 1.
Corresponding P- and Q-values are shown for figure panels as indicated (CIN, chromosomal instable; GS, genomically stable; MSI, microsatellite instability; SCNA, somatic copy number alteration; SNV, single nucleotide variant).
Supplementary Table 3. De novo uterine cancer samples from TCGA.
Summary of TCGA identifiers used in the study as de novo uterine cancers.
Supplementary Table 4. Mutation frequencies of UC driver genes in TA-UC and de novo UC cohorts.
List of known UC driver genes and their mutation frequencies in TA-UC and de novo UC cohorts, ordered by frequency in TA-UC. Mutations are restricted to non-synonymous mutations and include hotspots and non-hotspots.
Supplementary Table 5. Mutation frequency ranks in TA-UC and TCGA de novo UC cohorts.
P- and Q-values for 5 UC driver genes powered to find differences in mutation frequencies (higher or lower) between TA-UC and de novo UC. Genes are ordered according to frequency rank in de novo UC. The table shows (i) Fisher's exact test P-values for the most extreme 2x2 tables while maintaining the same marginal counts without Bonferroni correction (Extreme P-value) and with Bonferroni correcti…
Supplementary Table 6. Genes powered to detect lower mutation frequency in TA-UC.
P- and Q-values for 30 known UC driver genes powered to detect lower mutation frequencies in TA-UC compared to de novo UC.
Supplementary Table 7. PIK3CA hotspots.
Summary of protein-level changes for previously reported PIK3CA hotspot mutations, derived from Chang MT et al, Nature Biotechnology (2016).
Supplementary Table 8. TA-UCs from patients subjected to gene panel sequencing for clinical purposes.
Patients with TA-UC were retrospectively identified from sequencing data at DFCI; identifiers from the AACR GENIE Project (Genomics Evidence Neoplasia Information Exchange, version 13.0) alongside internal identifiers are given.
Supplementary Table 9. Summary of statistical results for analyses related to Extended Data Figure 6.
Corresponding P- and Q-values are shown for figure panel as indicated.
Supplementary Table 10. TA-UCs from patients undergoing clinical WES sequencing.
The table lists internal sample identifiers, tumor type and PIK3CA mutation status for TA-UCs identified through the Caris Life Sciences internal cBioPortal database (Phoenix, AZ).
Supplementary Table 11. Power analysis to detect mutation differences between UC subtypes.
Power analysis yielded the presented P- and Q-values for 8 UC subtypes to assess differences in mutation frequencies (higher or lower) between TA-UC and de novo UC using clinical WES data. The table shows (i) Fisher's exact test P-values for the most extreme 2x2 tables while maintaining the same marginal counts (Extreme P-value); (ii) after Bonferroni correction for the 8 subtypes (Extreme P-vaue…
Supplementary Table 12. Genes differentially regulated by tamoxifen in mouse endometrial epithelial cells.
Genes differentially expressed in the tamoxifen-treated arm compared to the vehicle control arm (Q-value <0.01).
Supplementary Table 13. Genes differentially regulated by tamoxifen plus alpelisib compared to tamoxifen in mouse endometrial epithelial cells.
Genes differentially expressed in the tamoxifen plus alpelisib arm compared to tamoxifen-only arm (Q-value <0.01).
Supplementary Table 14. Driver mutations in UC and their timing.
Relative timing of driver mutations in 536 de novo UC samples from TCGA (left) and 21 TA-UC samples (right) as determined by the PhylogicNDT LeagueModel (Methods); events are ordered from early (top) to late (bottom).
Supplementary Table 15. Primers used for quantitative reverse transcription PCR (qRT-PCR).
This table summarizes the forward and reverse primer sequences used for qRT-PCR analysis of mouse target genes as indicated.

## Sheet: Supplementary Table 1
Variable	TA-UC (TAMARISK WES, n=21)	TA-UC (TAMARISK ddPCR, n=39)	TA-UC (clinical DFCI, n=21)	TA-UC (clinical Caris, n=47)
Average age at diagnosis	73 yrs (range, 50-90)	74 yrs (range, 46-85)	66 yrs (range, 44-87)	66 yrs (range, 49-90)
Median duration of tamoxifen use	2 yrs (range, 0.1-15)	2 yrs (range, 0.2-12)	1 yrs (range, <0.1-5)	2 yrs (range, <0.1-8)
Diagnosis in relation to tamoxifen
Users (within 1 yr after last use)	14 (67%)	26 (67%)	7 (33%)	13 (28%)
Ex-users	7 (33%)	13 (33%)	14 (67%)	34 (72%)
Histopathologic subtype
Endometrioid	14 (67%)	28 (72%)	10 (48%)	10 (21%)
Serous, Clear cell	2 (10%)	5 (13%)	3 (14%)	14 (30%)
Carcinosarcoma	4 (19%)	4 (10%)	6 (29%)	19 (40%)
Sarcoma	1 (4%)	2 ( 5%)	2 (9%)	4 (9%)
Grade
1 or 2	14 (67%)	26 (67%)	1 (5%)	NA
3	0	2 (5%)	4 (19%)	NA
4	0	0	2 (10%)	NA
Unknown	7 (33%)	11 (28%)	14 (66%)	NA
Stage (FIGO)
1a	5 (24%)	6 (15%)	5 (23%)	NA
1b	7 (33%)	21 (54%)	0	NA
1c	3 (14%)	4 (10%)	0	NA
II	2 (10%)	1 (3%)	0	NA
III/IV	4 (19%)	4 (10%)	6 (29%)	NA
Unknown	0	3 (8%)	10 (48%)	NA

## Sheet: Supplementary Table 2
Related to Extended Data Figure 1b
Condition 1	Condition 2	P-Value	Q-Value
TAMARISK TA-UC WES / TCGA de novo UC	Serous & clear cell endometrial UC / Endometrioid & mixed endometrial UC / Carcinosarcoma / Sarcoma	0.286	0.4592
TAMARISK TA-UC WES / SEER9 UC	Serous & clear cell endometrial UC / Endometrioid & mixed endometrial UC / Carcinosarcoma / Sarcoma	0.0418	0.19716
TAMARISK TA-UC WES / TAMARISK de novo UC	Serous & clear cell endometrial UC / Endometrioid & mixed endometrial UC / Carcinosarcoma / Sarcoma	0.04929	0.19716
TAMARISK TA-UC WES / GENIE de novo UC	Serous & clear cell endometrial UC / Endometrioid & mixed endometrial UC / Carcinosarcoma / Sarcoma	0.4771	0.636133
TAMARISK TA-UC ddPCR / TCGA de novo UC	Serous & clear cell endometrial UC / Endometrioid & mixed endometrial UC / Carcinosarcoma / Sarcoma	0.6563	0.7345
TAMARISK TA-UC ddPCR / SEER9 UC	Serous & clear cell endometrial UC / Endometrioid & mixed endometrial UC / Carcinosarcoma / Sarcoma	0.1052	0.280533
TAMARISK TA-UC ddPCR / TAMARISK de novo UC	Serous & clear cell endometrial UC / Endometrioid & mixed endometrial UC / Carcinosarcoma / Sarcoma	0.2283	0.4566
TAMARISK TA-UC ddPCR / GENIE de novo UC	Serous & clear cell endometrial UC / Endometrioid & mixed endometrial UC / Carcinosarcoma / Sarcoma	0.7345	0.7345
Related to Extended Data Figure 1c
Condition 1	Condition 2	P-Value	Q-Value
GS	TA-UC / TCGA de novo UC	0.2	0.8
CIN	TA-UC / TCGA de novo UC	0.8	0.8
POLE	TA-UC / TCGA de novo UC	0.7107	1
MSI	TA-UC / TCGA de novo UC	0.3115	0.623
Related to Extended Data Figure 1f
Condition 1	Condition 2	P-Value	Q-Value
SNV MSI	TA-UC / TCGA de novo UC	0.2424	0.3232
SNV POLE	TA-UC / TCGA de novo UC	0.1104	0.4416
SNV CIN	TA-UC / TCGA de novo UC	0.3568	0.3568
SNV GS	TA-UC / TCGA de novo UC	0.1409	0.2818
Related to Extended Data Figure 1g
Condition 1	Condition 2	P-Value	Q-Value
SCNA MSI	TA-UC / TCGA de novo UC	0.03929	0.15716
SCNA POLE	TA-UC / TCGA de novo UC	0.2344	0.267886
SCNA CIN	TA-UC / TCGA de novo UC	0.1199	0.19184
SCNA GS	TA-UC / TCGA de novo UC	0.2584	0.2584
Deletion MSI	TA-UC / TCGA de novo UC	0.01839	0.14712
Deletion POLE	TA-UC / TCGA de novo UC	0.1086	0.2172
Deletion CIN	TA-UC / TCGA de novo UC	0.06818	0.181813
Deletion GS	TA-UC / TCGA de novo UC	0.1398	0.1864

## Sheet: Supplementary Table 3
Patient.ID	Tumor_Sample_Barcode	ttype
TCGA-A5-A0G1	TCGA-A5-A0G1-TP	UCEC
TCGA-A5-A0G2	TCGA-A5-A0G2-TP	UCEC
TCGA-A5-A0G5	TCGA-A5-A0G5-TP	UCEC
TCGA-A5-A0G9	TCGA-A5-A0G9-TP	UCEC
TCGA-A5-A0GA	TCGA-A5-A0GA-TP	UCEC
TCGA-A5-A0GB	TCGA-A5-A0GB-TP	UCEC
TCGA-A5-A0GD	TCGA-A5-A0GD-TP	UCEC
TCGA-A5-A0GE	TCGA-A5-A0GE-TP	UCEC
TCGA-A5-A0GG	TCGA-A5-A0GG-TP	UCEC
TCGA-A5-A0GH	TCGA-A5-A0GH-TP	UCEC
TCGA-A5-A0GJ	TCGA-A5-A0GJ-TP	UCEC
TCGA-A5-A0GN	TCGA-A5-A0GN-TP	UCEC
TCGA-A5-A0GP	TCGA-A5-A0GP-TP	UCEC
TCGA-A5-A0GQ	TCGA-A5-A0GQ-TP	UCEC
TCGA-A5-A0GR	TCGA-A5-A0GR-TP	UCEC
TCGA-A5-A0GU	TCGA-A5-A0GU-TP	UCEC
TCGA-A5-A0GV	TCGA-A5-A0GV-TP	UCEC
TCGA-A5-A0GW	TCGA-A5-A0GW-TP	UCEC
TCGA-A5-A0GX	TCGA-A5-A0GX-TP	UCEC
TCGA-A5-A0R6	TCGA-A5-A0R6-TP	UCEC
TCGA-A5-A0R7	TCGA-A5-A0R7-TP	UCEC
TCGA-A5-A0R8	TCGA-A5-A0R8-TP	UCEC
TCGA-A5-A0R9	TCGA-A5-A0R9-TP	UCEC
TCGA-A5-A0RA	TCGA-A5-A0RA-TP	UCEC
TCGA-A5-A0VP	TCGA-A5-A0VP-TP	UCEC
TCGA-A5-A0VQ	TCGA-A5-A0VQ-TP	UCEC
TCGA-A5-A1OF	TCGA-A5-A1OF-TP	UCEC
TCGA-A5-A1OG	TCGA-A5-A1OG-TP	UCEC
TCGA-A5-A1OJ	TCGA-A5-A1OJ-TP	UCEC
TCGA-A5-A2K2	TCGA-A5-A2K2-TP	UCEC
TCGA-A5-A2K3	TCGA-A5-A2K3-TP	UCEC
TCGA-A5-A2K4	TCGA-A5-A2K4-TP	UCEC
TCGA-A5-A2K5	TCGA-A5-A2K5-TP	UCEC
TCGA-A5-A2K7	TCGA-A5-A2K7-TP	UCEC
TCGA-A5-A3LO	TCGA-A5-A3LO-TP	UCEC
TCGA-A5-A3LP	TCGA-A5-A3LP-TP	UCEC
TCGA-AJ-A23M	TCGA-AJ-A23M-TP	UCEC
TCGA-AJ-A23N	TCGA-AJ-A23N-TP	UCEC
TCGA-AJ-A23O	TCGA-AJ-A23O-TP	UCEC
TCGA-AJ-A2QK	TCGA-AJ-A2QK-TP	UCEC
TCGA-AJ-A2QL	TCGA-AJ-A2QL-TP	UCEC
TCGA-AJ-A2QN	TCGA-AJ-A2QN-TP	UCEC
TCGA-AJ-A2QO	TCGA-AJ-A2QO-TP	UCEC
TCGA-AJ-A3BD	TCGA-AJ-A3BD-TP	UCEC
TCGA-AJ-A3BF	TCGA-AJ-A3BF-TP	UCEC
TCGA-AJ-A3BH	TCGA-AJ-A3BH-TP	UCEC
TCGA-AJ-A3BI	TCGA-AJ-A3BI-TP	UCEC
TCGA-AJ-A3BK	TCGA-AJ-A3BK-TP	UCEC
TCGA-AJ-A3EJ	TCGA-AJ-A3EJ-TP	UCEC
TCGA-AJ-A3EK	TCGA-AJ-A3EK-TP	UCEC
TCGA-AJ-A3EL	TCGA-AJ-A3EL-TP	UCEC
TCGA-AJ-A3EM	TCGA-AJ-A3EM-TP	UCEC
TCGA-AJ-A3I9	TCGA-AJ-A3I9-TP	UCEC
TCGA-AJ-A3NC	TCGA-AJ-A3NC-TP	UCEC
TCGA-AJ-A3NE	TCGA-AJ-A3NE-TP	UCEC
TCGA-AJ-A3NF	TCGA-AJ-A3NF-TP	UCEC
TCGA-AJ-A3NG	TCGA-AJ-A3NG-TP	UCEC
TCGA-AJ-A3OJ	TCGA-AJ-A3OJ-TP	UCEC
TCGA-AJ-A3OK	TCGA-AJ-A3OK-TP	UCEC
TCGA-AJ-A3OL	TCGA-AJ-A3OL-TP	UCEC
TCGA-AJ-A3QS	TCGA-AJ-A3QS-TP	UCEC
TCGA-AJ-A3TW	TCGA-AJ-A3TW-TP	UCEC
TCGA-AJ-A5DV	TCGA-AJ-A5DV-TP	UCEC
TCGA-AJ-A5DW	TCGA-AJ-A5DW-TP	UCEC
TCGA-AP-A051	TCGA-AP-A051-TP	UCEC
TCGA-AP-A052	TCGA-AP-A052-TP	UCEC
TCGA-AP-A054	TCGA-AP-A054-TP	UCEC
TCGA-AP-A056	TCGA-AP-A056-TP	UCEC
TCGA-AP-A059	TCGA-AP-A059-TP	UCEC
TCGA-AP-A05A	TCGA-AP-A05A-TP	UCEC
TCGA-AP-A05H	TCGA-AP-A05H-TP	UCEC
TCGA-AP-A05J	TCGA-AP-A05J-TP	UCEC
TCGA-AP-A05N	TCGA-AP-A05N-TP	UCEC
TCGA-AP-A05O	TCGA-AP-A05O-TP	UCEC
TCGA-AP-A05P	TCGA-AP-A05P-TP	UCEC
TCGA-AP-A0L8	TCGA-AP-A0L8-TP	UCEC
TCGA-AP-A0L9	TCGA-AP-A0L9-TP	UCEC
TCGA-AP-A0LD	TCGA-AP-A0LD-TP	UCEC
TCGA-AP-A0LE	TCGA-AP-A0LE-TP	UCEC
TCGA-AP-A0LG	TCGA-AP-A0LG-TP	UCEC
TCGA-AP-A0LH	TCGA-AP-A0LH-TP	UCEC
TCGA-AP-A0LI	TCGA-AP-A0LI-TP	UCEC
TCGA-AP-A0LJ	TCGA-AP-A0LJ-TP	UCEC
TCGA-AP-A0LL	TCGA-AP-A0LL-TP	UCEC
TCGA-AP-A0LM	TCGA-AP-A0LM-TP	UCEC
TCGA-AP-A0LN	TCGA-AP-A0LN-TP	UCEC
TCGA-AP-A0LO	TCGA-AP-A0LO-TP	UCEC
TCGA-AP-A0LP	TCGA-AP-A0LP-TP	UCEC
TCGA-AP-A0LQ	TCGA-AP-A0LQ-TP	UCEC
TCGA-AP-A0LT	TCGA-AP-A0LT-TP	UCEC
TCGA-AP-A0LV	TCGA-AP-A0LV-TP	UCEC
TCGA-AP-A1DH	TCGA-AP-A1DH-TP	UCEC
TCGA-AP-A1DK	TCGA-AP-A1DK-TP	UCEC
TCGA-AP-A1DM	TCGA-AP-A1DM-TP	UCEC
TCGA-AP-A1DO	TCGA-AP-A1DO-TP	UCEC
TCGA-AP-A1DP	TCGA-AP-A1DP-TP	UCEC
TCGA-AP-A1DQ	TCGA-AP-A1DQ-TP	UCEC
TCGA-AP-A1DR	TCGA-AP-A1DR-TP	UCEC
TCGA-AP-A1DV	TCGA-AP-A1DV-TP	UCEC
TCGA-AP-A1E0	TCGA-AP-A1E0-TP	UCEC
TCGA-AP-A1E1	TCGA-AP-A1E1-TP	UCEC
TCGA-AP-A1E3	TCGA-AP-A1E3-TP	UCEC
TCGA-AP-A1E4	TCGA-AP-A1E4-TP	UCEC
TCGA-AP-A3K1	TCGA-AP-A3K1-TP	UCEC
TCGA-AP-A5FX	TCGA-AP-A5FX-TP	UCEC
TCGA-AW-A1PO	TCGA-AW-A1PO-TP	UCEC
TCGA-AX-A05S	TCGA-AX-A05S-TP	UCEC
TCGA-AX-A05T	TCGA-AX-A05T-TP	UCEC
TCGA-AX-A05U	TCGA-AX-A05U-TP	UCEC
TCGA-AX-A05W	TCGA-AX-A05W-TP	UCEC
TCGA-AX-A05Y	TCGA-AX-A05Y-TP	UCEC
TCGA-AX-A05Z	TCGA-AX-A05Z-TP	UCEC
TCGA-AX-A060	TCGA-AX-A060-TP	UCEC
TCGA-AX-A062	TCGA-AX-A062-TP	UCEC
TCGA-AX-A063	TCGA-AX-A063-TP	UCEC
TCGA-AX-A064	TCGA-AX-A064-TP	UCEC
TCGA-AX-A06F	TCGA-AX-A06F-TP	UCEC
TCGA-AX-A06H	TCGA-AX-A06H-TP	UCEC
TCGA-AX-A06J	TCGA-AX-A06J-TP	UCEC
TCGA-AX-A06L	TCGA-AX-A06L-TP	UCEC
TCGA-AX-A0IS	TCGA-AX-A0IS-TP	UCEC
TCGA-AX-A0IU	TCGA-AX-A0IU-TP	UCEC
TCGA-AX-A0IW	TCGA-AX-A0IW-TP	UCEC
TCGA-AX-A0IZ	TCGA-AX-A0IZ-TP	UCEC
TCGA-AX-A0J0	TCGA-AX-A0J0-TP	UCEC
TCGA-AX-A0J1	TCGA-AX-A0J1-TP	UCEC
TCGA-AX-A1C4	TCGA-AX-A1C4-TP	UCEC
TCGA-AX-A1C5	TCGA-AX-A1C5-TP	UCEC
TCGA-AX-A1C7	TCGA-AX-A1C7-TP	UCEC
TCGA-AX-A1C8	TCGA-AX-A1C8-TP	UCEC
TCGA-AX-A1C9	TCGA-AX-A1C9-TP	UCEC
TCGA-AX-A1CA	TCGA-AX-A1CA-TP	UCEC
TCGA-AX-A1CC	TCGA-AX-A1CC-TP	UCEC
TCGA-AX-A1CE	TCGA-AX-A1CE-TP	UCEC
TCGA-AX-A1CF	TCGA-AX-A1CF-TP	UCEC
TCGA-AX-A1CI	TCGA-AX-A1CI-TP	UCEC
TCGA-AX-A1CJ	TCGA-AX-A1CJ-TP	UCEC
TCGA-AX-A1CK	TCGA-AX-A1CK-TP	UCEC
TCGA-AX-A1CN	TCGA-AX-A1CN-TP	UCEC
TCGA-AX-A2H2	TCGA-AX-A2H2-TP	UCEC
TCGA-AX-A2H4	TCGA-AX-A2H4-TP	UCEC
TCGA-AX-A2H5	TCGA-AX-A2H5-TP	UCEC
TCGA-AX-A2H7	TCGA-AX-A2H7-TP	UCEC
TCGA-AX-A2HA	TCGA-AX-A2HA-TP	UCEC
TCGA-AX-A2HC	TCGA-AX-A2HC-TP	UCEC
TCGA-AX-A2HD	TCGA-AX-A2HD-TP	UCEC
TCGA-AX-A2HG	TCGA-AX-A2HG-TP	UCEC
TCGA-AX-A2HH	TCGA-AX-A2HH-TP	UCEC
TCGA-AX-A2HJ	TCGA-AX-A2HJ-TP	UCEC
TCGA-AX-A2HK	TCGA-AX-A2HK-TP	UCEC
TCGA-AX-A2IN	TCGA-AX-A2IN-TP	UCEC
TCGA-AX-A2IO	TCGA-AX-A2IO-TP	UCEC
TCGA-AX-A3FS	TCGA-AX-A3FS-TP	UCEC
TCGA-AX-A3FT	TCGA-AX-A3FT-TP	UCEC
TCGA-AX-A3FV	TCGA-AX-A3FV-TP	UCEC
TCGA-AX-A3FW	TCGA-AX-A3FW-TP	UCEC
TCGA-AX-A3FX	TCGA-AX-A3FX-TP	UCEC
TCGA-AX-A3FZ	TCGA-AX-A3FZ-TP	UCEC
TCGA-AX-A3G1	TCGA-AX-A3G1-TP	UCEC
TCGA-AX-A3G4	TCGA-AX-A3G4-TP	UCEC
TCGA-AX-A3G6	TCGA-AX-A3G6-TP	UCEC
TCGA-AX-A3G7	TCGA-AX-A3G7-TP	UCEC
TCGA-AX-A3G8	TCGA-AX-A3G8-TP	UCEC
TCGA-AX-A3G9	TCGA-AX-A3G9-TP	UCEC
TCGA-AX-A3GB	TCGA-AX-A3GB-TP	UCEC
TCGA-AX-A3GI	TCGA-AX-A3GI-TP	UCEC
TCGA-B5-A0JR	TCGA-B5-A0JR-TP	UCEC
TCGA-B5-A0JS	TCGA-B5-A0JS-TP	UCEC
TCGA-B5-A0JT	TCGA-B5-A0JT-TP	UCEC
TCGA-B5-A0JU	TCGA-B5-A0JU-TP	UCEC
TCGA-B5-A0JV	TCGA-B5-A0JV-TP	UCEC
TCGA-B5-A0JX	TCGA-B5-A0JX-TP	UCEC
TCGA-B5-A0JY	TCGA-B5-A0JY-TP	UCEC
TCGA-B5-A0JZ	TCGA-B5-A0JZ-TP	UCEC
TCGA-B5-A0K0	TCGA-B5-A0K0-TP	UCEC
TCGA-B5-A0K1	TCGA-B5-A0K1-TP	UCEC
TCGA-B5-A0K2	TCGA-B5-A0K2-TP	UCEC
TCGA-B5-A0K3	TCGA-B5-A0K3-TP	UCEC
TCGA-B5-A0K4	TCGA-B5-A0K4-TP	UCEC
TCGA-B5-A0K6	TCGA-B5-A0K6-TP	UCEC
TCGA-B5-A0K7	TCGA-B5-A0K7-TP	UCEC
TCGA-B5-A0K8	TCGA-B5-A0K8-TP	UCEC
TCGA-B5-A0K9	TCGA-B5-A0K9-TP	UCEC
TCGA-B5-A11E	TCGA-B5-A11E-TP	UCEC
TCGA-B5-A11F	TCGA-B5-A11F-TP	UCEC
TCGA-B5-A11G	TCGA-B5-A11G-TP	UCEC
TCGA-B5-A11H	TCGA-B5-A11H-TP	UCEC
TCGA-B5-A11I	TCGA-B5-A11I-TP	UCEC
TCGA-B5-A11J	TCGA-B5-A11J-TP	UCEC
TCGA-B5-A11L	TCGA-B5-A11L-TP	UCEC
TCGA-B5-A11N	TCGA-B5-A11N-TP	UCEC
TCGA-B5-A11O	TCGA-B5-A11O-TP	UCEC
TCGA-B5-A11P	TCGA-B5-A11P-TP	UCEC
TCGA-B5-A11Q	TCGA-B5-A11Q-TP	UCEC
TCGA-B5-A11R	TCGA-B5-A11R-TP	UCEC
TCGA-B5-A11S	TCGA-B5-A11S-TP	UCEC
TCGA-B5-A11U	TCGA-B5-A11U-TP	UCEC
TCGA-B5-A11V	TCGA-B5-A11V-TP	UCEC
TCGA-B5-A11W	TCGA-B5-A11W-TP	UCEC
TCGA-B5-A11Y	TCGA-B5-A11Y-TP	UCEC
TCGA-B5-A11Z	TCGA-B5-A11Z-TP	UCEC
TCGA-B5-A121	TCGA-B5-A121-TP	UCEC
TCGA-B5-A1MR	TCGA-B5-A1MR-TP	UCEC
TCGA-B5-A1MS	TCGA-B5-A1MS-TP	UCEC
TCGA-B5-A1MU	TCGA-B5-A1MU-TP	UCEC
TCGA-B5-A1MV	TCGA-B5-A1MV-TP	UCEC
TCGA-B5-A1MW	TCGA-B5-A1MW-TP	UCEC
TCGA-B5-A1MX	TCGA-B5-A1MX-TP	UCEC
TCGA-B5-A1MY	TCGA-B5-A1MY-TP	UCEC
TCGA-B5-A1MZ	TCGA-B5-A1MZ-TP	UCEC
TCGA-B5-A1N2	TCGA-B5-A1N2-TP	UCEC
TCGA-B5-A3F9	TCGA-B5-A3F9-TP	UCEC
TCGA-B5-A3FA	TCGA-B5-A3FA-TP	UCEC
TCGA-B5-A3FB	TCGA-B5-A3FB-TP	UCEC
TCGA-B5-A3FC	TCGA-B5-A3FC-TP	UCEC
TCGA-B5-A3FD	TCGA-B5-A3FD-TP	UCEC
TCGA-B5-A3FH	TCGA-B5-A3FH-TP	UCEC
TCGA-B5-A3S1	TCGA-B5-A3S1-TP	UCEC
TCGA-B5-A5OC	TCGA-B5-A5OC-TP	UCEC
TCGA-B5-A5OD	TCGA-B5-A5OD-TP	UCEC
TCGA-B5-A5OE	TCGA-B5-A5OE-TP	UCEC
TCGA-BG-A0LW	TCGA-BG-A0LW-TP	UCEC
TCGA-BG-A0LX	TCGA-BG-A0LX-TP	UCEC
TCGA-BG-A0M0	TCGA-BG-A0M0-TP	UCEC
TCGA-BG-A0M2	TCGA-BG-A0M2-TP	UCEC
TCGA-BG-A0M3	TCGA-BG-A0M3-TP	UCEC
TCGA-BG-A0M4	TCGA-BG-A0M4-TP	UCEC
TCGA-BG-A0M7	TCGA-BG-A0M7-TP	UCEC
TCGA-BG-A0M8	TCGA-BG-A0M8-TP	UCEC
TCGA-BG-A0MA	TCGA-BG-A0MA-TP	UCEC
TCGA-BG-A0MC	TCGA-BG-A0MC-TP	UCEC
TCGA-BG-A0MG	TCGA-BG-A0MG-TP	UCEC
TCGA-BG-A0MI	TCGA-BG-A0MI-TP	UCEC
TCGA-BG-A0MK	TCGA-BG-A0MK-TP	UCEC
TCGA-BG-A0MO	TCGA-BG-A0MO-TP	UCEC
TCGA-BG-A0MQ	TCGA-BG-A0MQ-TP	UCEC
TCGA-BG-A0MT	TCGA-BG-A0MT-TP	UCEC
TCGA-BG-A0MU	TCGA-BG-A0MU-TP	UCEC
TCGA-BG-A0RY	TCGA-BG-A0RY-TP	UCEC
TCGA-BG-A0VT	TCGA-BG-A0VT-TP	UCEC
TCGA-BG-A0VV	TCGA-BG-A0VV-TP	UCEC
TCGA-BG-A0VW	TCGA-BG-A0VW-TP	UCEC
TCGA-BG-A0VX	TCGA-BG-A0VX-TP	UCEC
TCGA-BG-A0VZ	TCGA-BG-A0VZ-TP	UCEC
TCGA-BG-A0W1	TCGA-BG-A0W1-TP	UCEC
TCGA-BG-A0W2	TCGA-BG-A0W2-TP	UCEC
TCGA-BG-A0YU	TCGA-BG-A0YU-TP	UCEC
TCGA-BG-A186	TCGA-BG-A186-TP	UCEC
TCGA-BG-A187	TCGA-BG-A187-TP	UCEC
TCGA-BG-A18A	TCGA-BG-A18A-TP	UCEC
TCGA-BG-A18B	TCGA-BG-A18B-TP	UCEC
TCGA-BG-A18C	TCGA-BG-A18C-TP	UCEC
TCGA-BG-A220	TCGA-BG-A220-TP	UCEC
TCGA-BG-A222	TCGA-BG-A222-TP	UCEC
TCGA-BG-A2AE	TCGA-BG-A2AE-TP	UCEC
TCGA-BG-A2L7	TCGA-BG-A2L7-TP	UCEC
TCGA-BG-A3EW	TCGA-BG-A3EW-TP	UCEC
TCGA-BG-A3PP	TCGA-BG-A3PP-TP	UCEC
TCGA-BK-A0C9	TCGA-BK-A0C9-TP	UCEC
TCGA-BK-A0CA	TCGA-BK-A0CA-TP	UCEC
TCGA-BK-A0CB	TCGA-BK-A0CB-TP	UCEC
TCGA-BK-A0CC	TCGA-BK-A0CC-TP	UCEC
TCGA-BK-A139	TCGA-BK-A139-TP	UCEC
TCGA-BK-A13B	TCGA-BK-A13B-TP	UCEC
TCGA-BK-A13C	TCGA-BK-A13C-TP	UCEC
TCGA-BK-A26L	TCGA-BK-A26L-TP	UCEC
TCGA-BK-A4ZD	TCGA-BK-A4ZD-TP	UCEC
TCGA-BK-A56F	TCGA-BK-A56F-TP	UCEC
TCGA-BS-A0T9	TCGA-BS-A0T9-TP	UCEC
TCGA-BS-A0TA	TCGA-BS-A0TA-TP	UCEC
TCGA-BS-A0TC	TCGA-BS-A0TC-TP	UCEC
TCGA-BS-A0TD	TCGA-BS-A0TD-TP	UCEC
TCGA-BS-A0TE	TCGA-BS-A0TE-TP	UCEC
TCGA-BS-A0TG	TCGA-BS-A0TG-TP	UCEC
TCGA-BS-A0TI	TCGA-BS-A0TI-TP	UCEC
TCGA-BS-A0TJ	TCGA-BS-A0TJ-TP	UCEC
TCGA-BS-A0U5	TCGA-BS-A0U5-TP	UCEC
TCGA-BS-A0U7	TCGA-BS-A0U7-TP	UCEC
TCGA-BS-A0U8	TCGA-BS-A0U8-TP	UCEC
TCGA-BS-A0U9	TCGA-BS-A0U9-TP	UCEC
TCGA-BS-A0UA	TCGA-BS-A0UA-TP	UCEC
TCGA-BS-A0UF	TCGA-BS-A0UF-TP	UCEC
TCGA-BS-A0UJ	TCGA-BS-A0UJ-TP	UCEC
TCGA-BS-A0UL	TCGA-BS-A0UL-TP	UCEC
TCGA-BS-A0UT	TCGA-BS-A0UT-TP	UCEC
TCGA-BS-A0UV	TCGA-BS-A0UV-TP	UCEC
TCGA-BS-A0V4	TCGA-BS-A0V4-TP	UCEC
TCGA-BS-A0V6	TCGA-BS-A0V6-TP	UCEC
TCGA-BS-A0V7	TCGA-BS-A0V7-TP	UCEC
TCGA-BS-A0V8	TCGA-BS-A0V8-TP	UCEC
TCGA-BS-A0VI	TCGA-BS-A0VI-TP	UCEC
TCGA-BS-A0WQ	TCGA-BS-A0WQ-TP	UCEC
TCGA-D1-A0ZN	TCGA-D1-A0ZN-TP	UCEC
TCGA-D1-A0ZP	TCGA-D1-A0ZP-TP	UCEC
TCGA-D1-A0ZQ	TCGA-D1-A0ZQ-TP	UCEC
TCGA-D1-A0ZR	TCGA-D1-A0ZR-TP	UCEC
TCGA-D1-A0ZS	TCGA-D1-A0ZS-TP	UCEC
TCGA-D1-A0ZU	TCGA-D1-A0ZU-TP	UCEC
TCGA-D1-A0ZV	TCGA-D1-A0ZV-TP	UCEC
TCGA-D1-A0ZZ	TCGA-D1-A0ZZ-TP	UCEC
TCGA-D1-A101	TCGA-D1-A101-TP	UCEC
TCGA-D1-A102	TCGA-D1-A102-TP	UCEC
TCGA-D1-A103	TCGA-D1-A103-TP	UCEC
TCGA-D1-A15V	TCGA-D1-A15V-TP	UCEC
TCGA-D1-A15W	TCGA-D1-A15W-TP	UCEC
TCGA-D1-A15X	TCGA-D1-A15X-TP	UCEC
TCGA-D1-A15Z	TCGA-D1-A15Z-TP	UCEC
TCGA-D1-A160	TCGA-D1-A160-TP	UCEC
TCGA-D1-A161	TCGA-D1-A161-TP	UCEC
TCGA-D1-A163	TCGA-D1-A163-TP	UCEC
TCGA-D1-A165	TCGA-D1-A165-TP	UCEC
TCGA-D1-A167	TCGA-D1-A167-TP	UCEC
TCGA-D1-A168	TCGA-D1-A168-TP	UCEC
TCGA-D1-A169	TCGA-D1-A169-TP	UCEC
TCGA-D1-A16B	TCGA-D1-A16B-TP	UCEC
TCGA-D1-A16D	TCGA-D1-A16D-TP	UCEC
TCGA-D1-A16E	TCGA-D1-A16E-TP	UCEC
TCGA-D1-A16G	TCGA-D1-A16G-TP	UCEC
TCGA-D1-A16I	TCGA-D1-A16I-TP	UCEC
TCGA-D1-A16J	TCGA-D1-A16J-TP	UCEC
TCGA-D1-A16N	TCGA-D1-A16N-TP	UCEC
TCGA-D1-A16O	TCGA-D1-A16O-TP	UCEC
TCGA-D1-A16Q	TCGA-D1-A16Q-TP	UCEC
TCGA-D1-A16R	TCGA-D1-A16R-TP	UCEC
TCGA-D1-A16S	TCGA-D1-A16S-TP	UCEC
TCGA-D1-A16V	TCGA-D1-A16V-TP	UCEC
TCGA-D1-A16X	TCGA-D1-A16X-TP	UCEC
TCGA-D1-A16Y	TCGA-D1-A16Y-TP	UCEC
TCGA-D1-A174	TCGA-D1-A174-TP	UCEC
TCGA-D1-A175	TCGA-D1-A175-TP	UCEC
TCGA-D1-A176	TCGA-D1-A176-TP	UCEC
TCGA-D1-A177	TCGA-D1-A177-TP	UCEC
TCGA-D1-A179	TCGA-D1-A179-TP	UCEC
TCGA-D1-A17A	TCGA-D1-A17A-TP	UCEC
TCGA-D1-A17B	TCGA-D1-A17B-TP	UCEC
TCGA-D1-A17C	TCGA-D1-A17C-TP	UCEC
TCGA-D1-A17D	TCGA-D1-A17D-TP	UCEC
TCGA-D1-A17F	TCGA-D1-A17F-TP	UCEC
TCGA-D1-A17H	TCGA-D1-A17H-TP	UCEC
TCGA-D1-A17K	TCGA-D1-A17K-TP	UCEC
TCGA-D1-A17L	TCGA-D1-A17L-TP	UCEC
TCGA-D1-A17M	TCGA-D1-A17M-TP	UCEC
TCGA-D1-A17N	TCGA-D1-A17N-TP	UCEC
TCGA-D1-A17Q	TCGA-D1-A17Q-TP	UCEC
TCGA-D1-A17R	TCGA-D1-A17R-TP	UCEC
TCGA-D1-A17S	TCGA-D1-A17S-TP	UCEC
TCGA-D1-A17T	TCGA-D1-A17T-TP	UCEC
TCGA-D1-A17U	TCGA-D1-A17U-TP	UCEC
TCGA-D1-A1NS	TCGA-D1-A1NS-TP	UCEC
TCGA-D1-A1NU	TCGA-D1-A1NU-TP	UCEC
TCGA-D1-A1NW	TCGA-D1-A1NW-TP	UCEC
TCGA-D1-A1NX	TCGA-D1-A1NX-TP	UCEC
TCGA-D1-A1NY	TCGA-D1-A1NY-TP	UCEC
TCGA-D1-A1NZ	TCGA-D1-A1NZ-TP	UCEC
TCGA-D1-A1O0	TCGA-D1-A1O0-TP	UCEC
TCGA-D1-A1O5	TCGA-D1-A1O5-TP	UCEC
TCGA-D1-A1O7	TCGA-D1-A1O7-TP	UCEC
TCGA-D1-A1O8	TCGA-D1-A1O8-TP	UCEC
TCGA-D1-A2G0	TCGA-D1-A2G0-TP	UCEC
TCGA-D1-A2G5	TCGA-D1-A2G5-TP	UCEC
TCGA-D1-A2G6	TCGA-D1-A2G6-TP	UCEC
TCGA-D1-A2G7	TCGA-D1-A2G7-TP	UCEC
TCGA-D1-A3DA	TCGA-D1-A3DA-TP	UCEC
TCGA-D1-A3DG	TCGA-D1-A3DG-TP	UCEC
TCGA-D1-A3DH	TCGA-D1-A3DH-TP	UCEC
TCGA-D1-A3JP	TCGA-D1-A3JP-TP	UCEC
TCGA-D1-A3JQ	TCGA-D1-A3JQ-TP	UCEC
TCGA-DF-A2KN	TCGA-DF-A2KN-TP	UCEC
TCGA-DF-A2KR	TCGA-DF-A2KR-TP	UCEC
TCGA-DF-A2KS	TCGA-DF-A2KS-TP	UCEC
TCGA-DF-A2KU	TCGA-DF-A2KU-TP	UCEC
TCGA-DF-A2KV	TCGA-DF-A2KV-TP	UCEC
TCGA-DF-A2KY	TCGA-DF-A2KY-TP	UCEC
TCGA-DF-A2KZ	TCGA-DF-A2KZ-TP	UCEC
TCGA-DF-A2L0	TCGA-DF-A2L0-TP	UCEC
TCGA-DI-A0WH	TCGA-DI-A0WH-TP	UCEC
TCGA-DI-A1BU	TCGA-DI-A1BU-TP	UCEC
TCGA-DI-A1BY	TCGA-DI-A1BY-TP	UCEC
TCGA-DI-A1C3	TCGA-DI-A1C3-TP	UCEC
TCGA-DI-A1NN	TCGA-DI-A1NN-TP	UCEC
TCGA-DI-A1NO	TCGA-DI-A1NO-TP	UCEC
TCGA-DI-A2QT	TCGA-DI-A2QT-TP	UCEC
TCGA-DI-A2QU	TCGA-DI-A2QU-TP	UCEC
TCGA-DI-A2QY	TCGA-DI-A2QY-TP	UCEC
TCGA-E6-A1LX	TCGA-E6-A1LX-TP	UCEC
TCGA-E6-A1LZ	TCGA-E6-A1LZ-TP	UCEC
TCGA-E6-A1M0	TCGA-E6-A1M0-TP	UCEC
TCGA-E6-A2P8	TCGA-E6-A2P8-TP	UCEC
TCGA-E6-A2P9	TCGA-E6-A2P9-TP	UCEC
TCGA-EC-A1NJ	TCGA-EC-A1NJ-TP	UCEC
TCGA-EC-A1QX	TCGA-EC-A1QX-TP	UCEC
TCGA-EC-A24G	TCGA-EC-A24G-TP	UCEC
TCGA-EO-A1Y5	TCGA-EO-A1Y5-TP	UCEC
TCGA-EO-A1Y7	TCGA-EO-A1Y7-TP	UCEC
TCGA-EO-A1Y8	TCGA-EO-A1Y8-TP	UCEC
TCGA-EO-A22R	TCGA-EO-A22R-TP	UCEC
TCGA-EO-A22S	TCGA-EO-A22S-TP	UCEC
TCGA-EO-A22T	TCGA-EO-A22T-TP	UCEC
TCGA-EO-A22U	TCGA-EO-A22U-TP	UCEC
TCGA-EO-A22X	TCGA-EO-A22X-TP	UCEC
TCGA-EO-A22Y	TCGA-EO-A22Y-TP	UCEC
TCGA-EO-A2CG	TCGA-EO-A2CG-TP	UCEC
TCGA-EO-A2CH	TCGA-EO-A2CH-TP	UCEC
TCGA-EO-A3AS	TCGA-EO-A3AS-TP	UCEC
TCGA-EO-A3AU	TCGA-EO-A3AU-TP	UCEC
TCGA-EO-A3AV	TCGA-EO-A3AV-TP	UCEC
TCGA-EO-A3AY	TCGA-EO-A3AY-TP	UCEC
TCGA-EO-A3AZ	TCGA-EO-A3AZ-TP	UCEC
TCGA-EO-A3B0	TCGA-EO-A3B0-TP	UCEC
TCGA-EO-A3B1	TCGA-EO-A3B1-TP	UCEC
TCGA-EO-A3KU	TCGA-EO-A3KU-TP	UCEC
TCGA-EO-A3KW	TCGA-EO-A3KW-TP	UCEC
TCGA-EO-A3KX	TCGA-EO-A3KX-TP	UCEC
TCGA-EO-A3L0	TCGA-EO-A3L0-TP	UCEC
TCGA-EY-A1G7	TCGA-EY-A1G7-TP	UCEC
TCGA-EY-A1G8	TCGA-EY-A1G8-TP	UCEC
TCGA-EY-A1GC	TCGA-EY-A1GC-TP	UCEC
TCGA-EY-A1GD	TCGA-EY-A1GD-TP	UCEC
TCGA-EY-A1GE	TCGA-EY-A1GE-TP	UCEC
TCGA-EY-A1GF	TCGA-EY-A1GF-TP	UCEC
TCGA-EY-A1GH	TCGA-EY-A1GH-TP	UCEC
TCGA-EY-A1GI	TCGA-EY-A1GI-TP	UCEC
TCGA-EY-A1GJ	TCGA-EY-A1GJ-TP	UCEC
TCGA-EY-A1GK	TCGA-EY-A1GK-TP	UCEC
TCGA-EY-A1GL	TCGA-EY-A1GL-TP	UCEC
TCGA-EY-A1GM	TCGA-EY-A1GM-TP	UCEC
TCGA-EY-A1GO	TCGA-EY-A1GO-TP	UCEC
TCGA-EY-A1GP	TCGA-EY-A1GP-TP	UCEC
TCGA-EY-A1GQ	TCGA-EY-A1GQ-TP	UCEC
TCGA-EY-A1GR	TCGA-EY-A1GR-TP	UCEC
TCGA-EY-A1GS	TCGA-EY-A1GS-TP	UCEC
TCGA-EY-A1GT	TCGA-EY-A1GT-TP	UCEC
TCGA-EY-A1GU	TCGA-EY-A1GU-TP	UCEC
TCGA-EY-A1GV	TCGA-EY-A1GV-TP	UCEC
TCGA-EY-A1GW	TCGA-EY-A1GW-TP	UCEC
TCGA-EY-A1GX	TCGA-EY-A1GX-TP	UCEC
TCGA-EY-A1H0	TCGA-EY-A1H0-TP	UCEC
TCGA-EY-A210	TCGA-EY-A210-TP	UCEC
TCGA-EY-A212	TCGA-EY-A212-TP	UCEC
TCGA-EY-A214	TCGA-EY-A214-TP	UCEC
TCGA-EY-A215	TCGA-EY-A215-TP	UCEC
TCGA-EY-A2OM	TCGA-EY-A2OM-TP	UCEC
TCGA-EY-A2ON	TCGA-EY-A2ON-TP	UCEC
TCGA-EY-A2OO	TCGA-EY-A2OO-TP	UCEC
TCGA-EY-A2OP	TCGA-EY-A2OP-TP	UCEC
TCGA-EY-A2OQ	TCGA-EY-A2OQ-TP	UCEC
TCGA-EY-A3L3	TCGA-EY-A3L3-TP	UCEC
TCGA-EY-A3QX	TCGA-EY-A3QX-TP	UCEC
TCGA-EY-A4KR	TCGA-EY-A4KR-TP	UCEC
TCGA-EY-A547	TCGA-EY-A547-TP	UCEC
TCGA-EY-A548	TCGA-EY-A548-TP	UCEC
TCGA-EY-A549	TCGA-EY-A549-TP	UCEC
TCGA-EY-A54A	TCGA-EY-A54A-TP	UCEC
TCGA-EY-A5W2	TCGA-EY-A5W2-TP	UCEC
TCGA-FI-A2CX	TCGA-FI-A2CX-TP	UCEC
TCGA-FI-A2CY	TCGA-FI-A2CY-TP	UCEC
TCGA-FI-A2D0	TCGA-FI-A2D0-TP	UCEC
TCGA-FI-A2D2	TCGA-FI-A2D2-TP	UCEC
TCGA-FI-A2D4	TCGA-FI-A2D4-TP	UCEC
TCGA-FI-A2D5	TCGA-FI-A2D5-TP	UCEC
TCGA-FI-A2D6	TCGA-FI-A2D6-TP	UCEC
TCGA-FI-A2EU	TCGA-FI-A2EU-TP	UCEC
TCGA-FI-A2EW	TCGA-FI-A2EW-TP	UCEC
TCGA-FI-A2EX	TCGA-FI-A2EX-TP	UCEC
TCGA-FI-A2EY	TCGA-FI-A2EY-TP	UCEC
TCGA-FI-A2F4	TCGA-FI-A2F4-TP	UCEC
TCGA-FI-A2F8	TCGA-FI-A2F8-TP	UCEC
TCGA-FI-A2F9	TCGA-FI-A2F9-TP	UCEC
TCGA-FI-A3PV	TCGA-FI-A3PV-TP	UCEC
TCGA-FI-A3PX	TCGA-FI-A3PX-TP	UCEC
TCGA-H5-A2HR	TCGA-H5-A2HR-TP	UCEC
TCGA-K6-A3WQ	TCGA-K6-A3WQ-TP	UCEC
TCGA-KJ-A3U4	TCGA-KJ-A3U4-TP	UCEC
TCGA-KP-A3VZ	TCGA-KP-A3VZ-TP	UCEC
TCGA-KP-A3W0	TCGA-KP-A3W0-TP	UCEC
TCGA-KP-A3W1	TCGA-KP-A3W1-TP	UCEC
TCGA-KP-A3W3	TCGA-KP-A3W3-TP	UCEC
TCGA-KP-A3W4	TCGA-KP-A3W4-TP	UCEC
TCGA-PG-A5BC	TCGA-PG-A5BC-TP	UCEC
TCGA-PG-A6IB	TCGA-PG-A6IB-TP	UCEC
TCGA-QF-A5YS	TCGA-QF-A5YS-TP	UCEC
TCGA-QF-A5YT	TCGA-QF-A5YT-TP	UCEC
TCGA-QS-A5YQ	TCGA-QS-A5YQ-TP	UCEC
TCGA-QS-A5YR	TCGA-QS-A5YR-TP	UCEC
TCGA-SL-A6J9	TCGA-SL-A6J9-TP	UCEC
TCGA-SL-A6JA	TCGA-SL-A6JA-TP	UCEC
TCGA-3B-A9HV	TCGA-3B-A9HV-TP	sarc
TCGA-3B-A9I1	TCGA-3B-A9I1-TP	sarc
TCGA-FX-A48G	TCGA-FX-A48G-TP	sarc
TCGA-FX-A76Y	TCGA-FX-A76Y-TP	sarc
TCGA-HB-A43Z	TCGA-HB-A43Z-TP	sarc
TCGA-IE-A4EH	TCGA-IE-A4EH-TP	sarc
TCGA-IS-A3K6	TCGA-IS-A3K6-TP	sarc
TCGA-IS-A3K7	TCGA-IS-A3K7-TP	sarc
TCGA-IW-A3M4	TCGA-IW-A3M4-TP	sarc
TCGA-JV-A75J	TCGA-JV-A75J-TP	sarc
TCGA-K1-A3PN	TCGA-K1-A3PN-TP	sarc
TCGA-KD-A5QS	TCGA-KD-A5QS-TP	sarc
TCGA-KF-A41W	TCGA-KF-A41W-TP	sarc
TCGA-N1-A6IA	TCGA-N1-A6IA-TP	sarc
TCGA-WP-A9GB	TCGA-WP-A9GB-TP	sarc
TCGA-X2-A95T	TCGA-X2-A95T-TP	sarc
TCGA-N5-A4RA	TCGA-N5-A4RA-TP	carcsarc
TCGA-N5-A4RD	TCGA-N5-A4RD-TP	carcsarc
TCGA-N5-A4RF	TCGA-N5-A4RF-TP	carcsarc
TCGA-N5-A4RJ	TCGA-N5-A4RJ-TP	carcsarc
TCGA-N5-A4RM	TCGA-N5-A4RM-TP	carcsarc
TCGA-N5-A4RN	TCGA-N5-A4RN-TP	carcsarc
TCGA-N5-A4RO	TCGA-N5-A4RO-TP	carcsarc
TCGA-N5-A4RS	TCGA-N5-A4RS-TP	carcsarc
TCGA-N5-A4RT	TCGA-N5-A4RT-TP	carcsarc
TCGA-N5-A4RU	TCGA-N5-A4RU-TP	carcsarc
TCGA-N5-A4RV	TCGA-N5-A4RV-TP	carcsarc
TCGA-N5-A59E	TCGA-N5-A59E-TP	carcsarc
TCGA-N5-A59F	TCGA-N5-A59F-TP	carcsarc
TCGA-N6-A4V9	TCGA-N6-A4V9-TP	carcsarc
TCGA-N6-A4VC	TCGA-N6-A4VC-TP	carcsarc
TCGA-N6-A4VF	TCGA-N6-A4VF-TP	carcsarc
TCGA-N6-A4VG	TCGA-N6-A4VG-TP	carcsarc
TCGA-N7-A4Y0	TCGA-N7-A4Y0-TP	carcsarc
TCGA-N7-A4Y5	TCGA-N7-A4Y5-TP	carcsarc
TCGA-N7-A4Y8	TCGA-N7-A4Y8-TP	carcsarc
TCGA-N7-A59B	TCGA-N7-A59B-TP	carcsarc
TCGA-N8-A4PI	TCGA-N8-A4PI-TP	carcsarc
TCGA-N8-A4PL	TCGA-N8-A4PL-TP	carcsarc
TCGA-N8-A4PN	TCGA-N8-A4PN-TP	carcsarc
TCGA-N8-A4PO	TCGA-N8-A4PO-TP	carcsarc
TCGA-N8-A4PQ	TCGA-N8-A4PQ-TP	carcsarc
TCGA-N8-A56S	TCGA-N8-A56S-TP	carcsarc
TCGA-N9-A4PZ	TCGA-N9-A4PZ-TP	carcsarc
TCGA-N9-A4Q1	TCGA-N9-A4Q1-TP	carcsarc
TCGA-N9-A4Q3	TCGA-N9-A4Q3-TP	carcsarc
TCGA-N9-A4Q4	TCGA-N9-A4Q4-TP	carcsarc
TCGA-N9-A4Q7	TCGA-N9-A4Q7-TP	carcsarc
TCGA-N9-A4Q8	TCGA-N9-A4Q8-TP	carcsarc
TCGA-NA-A4QV	TCGA-NA-A4QV-TP	carcsarc
TCGA-NA-A4QW	TCGA-NA-A4QW-TP	carcsarc
TCGA-NA-A4QX	TCGA-NA-A4QX-TP	carcsarc
TCGA-NA-A4QY	TCGA-NA-A4QY-TP	carcsarc
TCGA-NA-A4R0	TCGA-NA-A4R0-TP	carcsarc
TCGA-NA-A4R1	TCGA-NA-A4R1-TP	carcsarc
TCGA-NA-A5I1	TCGA-NA-A5I1-TP	carcsarc
TCGA-ND-A4W6	TCGA-ND-A4W6-TP	carcsarc
TCGA-ND-A4WA	TCGA-ND-A4WA-TP	carcsarc
TCGA-ND-A4WC	TCGA-ND-A4WC-TP	carcsarc
TCGA-ND-A4WF	TCGA-ND-A4WF-TP	carcsarc
TCGA-NF-A4WU	TCGA-NF-A4WU-TP	carcsarc
TCGA-NF-A4WX	TCGA-NF-A4WX-TP	carcsarc
TCGA-NF-A4X2	TCGA-NF-A4X2-TP	carcsarc
TCGA-NF-A5CP	TCGA-NF-A5CP-TP	carcsarc
TCGA-NG-A4VU	TCGA-NG-A4VU-TP	carcsarc
TCGA-NG-A4VW	TCGA-NG-A4VW-TP	carcsarc
TCGA-QM-A5NM	TCGA-QM-A5NM-TP	carcsarc
TCGA-QN-A5NN	TCGA-QN-A5NN-TP	carcsarc

## Sheet: Supplementary Table 4
Hugo_Symbol	TA-UC (n=21, n)	TA-UC (n=21, perc)	de novo TCGA UC (n=554, n)	de novo TCGA UC (n=554, perc)	de novo GENIE UC (n=834, n)	de novo GENIE UC (n=834, perc)
PTEN	9	42.9	329	59.4	401	48.0815
KRAS	6	28.6	108	19.5	165	19.7842
TP53	5	23.8	240	43.3	377	45.2038
ARID1A	5	23.8	212	38.3	320	38.3693
ZFHX3	4	19	125	22.6	0	0
PIK3CA	3	14.3	265	47.8	389	46.6427
CTNNB1	3	14.3	131	23.6	134	16.0671
CHD4	3	14.3	120	21.7	0	0
FGFR2	3	14.3	84	15.2	85	10.1918
FBXW7	2	9.5	119	21.5	131	15.7074
CSMD3	2	9.5	112	20.2	0	0
ARHGAP35	2	9.5	105	19	73	8.753
PPP2R1A	2	9.5	91	16.4	86	10.3118
COL11A1	2	9.5	73	13.2	0	0
ERBB3	2	9.5	63	11.4	77	9.23261
RNF43	2	9.5	58	10.5	46	5.51559
AKT1	2	9.5	23	4.2	45	5.39568
U2AF1	2	9.5	19	3.4	31	3.71703
TAF1	1	4.8	109	19.7	0	0
FAT1	1	4.8	108	19.5	83	9.95204
SPTA1	1	4.8	90	16.2	0	0
BCOR	1	4.8	90	16.2	108	12.9496
SACS	1	4.8	87	15.7	0	0
USP9X	1	4.8	87	15.7	0	0
ATRX	1	4.8	83	15	101	12.1103
POLE	1	4.8	79	14.3	52	6.23501
RB1	1	4.8	76	13.7	65	7.79376
DICER1	1	4.8	68	12.3	73	8.753
GIGYF2	1	4.8	61	11	0	0
SPOP	1	4.8	58	10.5	36	4.31655
SIN3A	1	4.8	57	10.3	0	0
GNPTAB	1	4.8	55	9.9	0	0
LIMCH1	1	4.8	52	9.4	0	0
CSDE1	1	4.8	49	8.8	0	0
NFE2L2	1	4.8	46	8.3	46	5.51559
ERBB2	1	4.8	40	7.2	56	6.71463
DIAPH1	1	4.8	39	7	0	0
MARK3	1	4.8	34	6.1	0	0
EDC4	1	4.8	34	6.1	0	0
KLHL8	1	4.8	29	5.2	0	0
SMAD2	1	4.8	28	5.1	23	2.75779
NRAS	1	4.8	23	4.2	29	3.47722
RRAS2	1	4.8	16	2.9	0	0
CTCF	0	0	111	20	59	7.07434
USH2A	0	0	107	19.3	0	0
FAT3	0	0	104	18.8	0	0
ANK3	0	0	101	18.2	0	0
MKI67	0	0	84	15.2	0	0
FAM135B	0	0	82	14.8	0	0
ARID5B	0	0	79	14.3	0	0
EP300	0	0	75	13.5	67	8.03357
ALPK2	0	0	69	12.5	0	0
INPPL1	0	0	68	12.3	0	0
CUX1	0	0	67	12.1	70	8.39329
ATR	0	0	63	11.4	45	5.39568
MORC4	0	0	62	11.2	0	0
SOS1	0	0	60	10.8	31	3.71703
JAK1	0	0	59	10.6	46	5.51559
CDH19	0	0	53	9.6	0	0
TAB3	0	0	47	8.5	0	0
INPP4A	0	0	46	8.3	0	0
NRIP1	0	0	46	8.3	0	0
DNER	0	0	45	8.1	0	0
ZNF471	0	0	43	7.8	0	0
ADNP	0	0	43	7.8	0	0
MECOM	0	0	42	7.6	37	4.43645
ZRANB3	0	0	42	7.6	0	0
CCND1	0	0	40	7.2	47	5.63549
FOXA2	0	0	40	7.2	0	0
RSBN1L	0	0	39	7	0	0
SELP	0	0	38	6.9	0	0
SGK1	0	0	37	6.7	0	0
RBM39	0	0	35	6.3	0	0
ZBTB7B	0	0	34	6.1	0	0
TBL1XR1	0	0	34	6.1	0	0
SOX17	0	0	33	6	0	0
TCP11L2	0	0	32	5.8	0	0
ZNF770	0	0	31	5.6	0	0
TAP1	0	0	30	5.4	0	0
PNN	0	0	29	5.2	0	0
ING1	0	0	28	5.1	0	0
ARHGAP25	0	0	28	5.1	0	0
SLC44A3	0	0	28	5.1	0	0
PPM1D	0	0	27	4.9	18	2.15827
ESR1	0	0	27	4.9	41	4.91607
TTLL9	0	0	27	4.9	0	0
CAP2	0	0	26	4.7	0	0
SLC1A3	0	0	26	4.7	0	0
ZNF620	0	0	26	4.7	0	0
MAX	0	0	25	4.5	8	0.959233
METTL14	0	0	25	4.5	0	0
MICALCL	0	0	24	4.3	0	0
CCDC6	0	0	23	4.2	0	0
TPX2	0	0	23	4.2	0	0
HPD	0	0	19	3.4	0	0
MYCN	0	0	18	3.2	19	2.27818
EIF2S2	0	0	17	3.1	0	0
WDR45	0	0	17	3.1	0	0
RBMX	0	0	16	2.9	0	0
TNFAIP6	0	0	15	2.7	0	0
TXNDC8	0	0	14	2.5	0	0
HOXA7	0	0	14	2.5	0	0
AFMID	0	0	13	2.3	0	0
RPL22	0	0	11	2	0	0
ALKBH6	0	0	11	2	0	0
SERHL2	0	0	8	1.4	0	0
AMY2B	0	0	3	0.5	0	0
MLL4	0	0	0	0	0	0
RRN3P2	0	0	0	0	0	0
SLC9A11	0	0	0	0	0	0
MIR1277	0	0	0	0	0	0
PP2R1A	0	0	0	0	0	0
PIK3R1	0	0	174	31.4	215	25.7794

## Sheet: Supplementary Table 5
Hugo_Symbol	Mutated TA-UC	Mutated TCGA de novo UC	Percent mutated TA-UC	Percent mutated TCGA de novo UC	Extreme P-value assuming 0 mutated cases	Extreme P-value with Bonferroni correction (n hypotheses = 49)	P-value for observed mutations	Q-value for observed mutations	rank_TCGA de novo UC	rank_TA-UC
PTEN	9	329	42.8571	59.3863	1.3533e-05	0.000663141	0.174554	0.218193	1	1
PIK3CA	3	265	14.2857	47.8339	1.431e-06	7.0094e-05	0.00286545	0.00716364	2	8
TP53	5	240	23.8095	43.3213	1.1284e-05	0.000552926	0.11362	0.189367	3	3
ARID1A	5	212	23.8095	38.2671	4.3839e-05	0.00214814	0.251583	0.251583	4	4
PIK3R1	0	174	0	31.4079	0.000932243	0.0456799	0.000932243	0.00466	5	113

## Sheet: Supplementary Table 6
Gene	Mutated TCGA de novo UC	Percent mutated TCGA de novo UC	Mutated TA-UC	Percent mutated TA-UC	Fisher exact test P-value	Benjamini-Hochberg adjusted P-value
PTEN	329	59.3863	9	42.8571	0.10029	0.230097
PIK3CA	265	47.8339	3	14.2857	0.00171638	0.0257457
TP53	240	43.3213	5	23.8095	0.0577139	0.17003
ARID1A	212	38.2671	5	23.8095	0.131838	0.230097
PIK3R1	174	31.4079	0	0	0.000438656	0.0131597
CTNNB1	131	23.6462	3	14.2857	0.238837	0.286605
ZFHX3	125	22.5632	4	19.0476	0.473836	0.507681
CHD4	120	21.6606	3	14.2857	0.308646	0.346495
FBXW7	119	21.4801	2	9.52381	0.145728	0.230097
CSMD3	112	20.2166	2	9.52381	0.178665	0.25051
CTCF	111	20.0361	0	0	0.0101127	0.0799056
TAF1	109	19.6751	1	4.7619	0.0655692	0.17003
FAT1	108	19.4946	1	4.7619	0.0680121	0.17003
KRAS	108	19.4946	6	28.5714	0.899471	0.899471
USH2A	107	19.3141	0	0	0.0121586	0.0799056
ARHGAP35	105	18.9531	2	9.52381	0.217111	0.271388
FAT3	104	18.7726	0	0	0.0139457	0.0799056
ANK3	101	18.231	0	0	0.0159811	0.0799056
PPP2R1A	91	16.426	2	9.52381	0.311845	0.346495
BCOR	90	16.2455	1	4.7619	0.128013	0.230097
SPTA1	90	16.2455	1	4.7619	0.128013	0.230097
SACS	87	15.704	1	4.7619	0.141544	0.230097
USP9X	87	15.704	1	4.7619	0.141544	0.230097
MKI67	84	15.1625	0	0	0.0340275	0.139223
FGFR2	84	15.1625	3	14.2857	0.604549	0.625396
ATRX	83	14.9819	1	4.7619	0.161468	0.242202
FAM135B	82	14.8014	0	0	0.0371261	0.139223
ARID5B	79	14.2599	0	0	0.0422824	0.140941
POLE	79	14.2599	1	4.7619	0.183707	0.25051
RB1	76	13.7184	1	4.7619	0.202012	0.263494

## Sheet: Supplementary Table 7
PIK3CA hotspot protein change
p.H1047R
p.H1047L
p.H1047Y
p.H1047Q
p.E545K
p.E545A
p.E545G
p.E545Q
p.E545D
p.E542K
p.E542A
p.E542Q
p.E542V
p.E542G
p.Q546R
p.Q546K
p.Q546P
p.Q546E
p.Q546L
p.Q546H
p.N345K
p.N345I
p.N345T
p.N345H
p.M1043V
p.M1043I
p.M1043T
p.M1043L
p.G118D
p.C420R
p.C420G
p.K111E
p.K111N
p.K111R
p.R88Q
p.E726K
p.E726A
p.E453K
p.E453Q
p.E453D
p.Y1021C
p.Y1021H
p.E81K
p.E81*
p.V344G
p.V344M
p.V344A
p.N1044K
p.N1044Y
p.G106V
p.G106R
p.C378R
p.C378Y
p.C378F
p.R38H
p.R38C
p.R38S
p.R38L
p.R38G

## Sheet: Supplementary Table 8
Patient GENIE sample ID	Internal sample ID
GENIE-DFCI-094279-5065692	D-1
GENIE-DFCI-183629-2455887	D-2
GENIE-DFCI-327746-3993182	D-3
GENIE-DFCI-559759-5325816	D-4
GENIE-DFCI-007173-10605	D-5
GENIE-DFCI-308486-3914238	D-6
GENIE-DFCI-101811-617840	D-7
GENIE-DFCI-001505-2116	D-8
GENIE-DFCI-001115-5958	D-9
GENIE-DFCI-001801-10465	D-10
GENIE-DFCI-360156-4191628	D-11
GENIE-DFCI-025535-36241	D-12
GENIE-DFCI-158507-3617202	D-13
GENIE-DFCI-122112-1150069	D-14
GENIE-DFCI-078325-331941	D-15
GENIE-DFCI-154283-2210631	D-16
GENIE-DFCI-003781-8582	D-17
GENIE-DFCI-007236-7356	D-18
GENIE-DFCI-001329-1827	D-19
NA	D-20
NA	D-21

## Sheet: Supplementary Table 9
Related to Extended Data Figure 6e
Condition 1	Condition 2	P-Value	Q-Value
Endometrioid & mixed & other endometrial UC	TA-UC / de novo UC	0.1713	0.3426
Serous & clear cell endometrial UC	TA-UC / de novo UC	0.781	0.781
Carcinosarcoma	TA-UC / de novo UC	0.02638	0.10552
Sarcoma	TA-UC / de novo UC	0.3599	0.479867
Related to Extended Data Figure 6h
Condition 1	Condition 2	P-Value	Q-Value
Endometrioid & mixed & other endometrial UC	TA-UC / de novo UC	1.208e-05	2e-05
Endometrioid & mixed & other endometrial UC	TA-UC / SEER9 UC	2.2e-16	6.6e-16
Endometrioid & mixed & other endometrial UC	de novo UC / SEER9 UC	2.2e-16	6.6e-16
Serous & clear cell endometrial UC	TA-UC / de novo UC	0.6188	0.6188
Serous & clear cell endometrial UC	TA-UC / SEER9 UC	6.66e-07	1.332e-06
Serous & clear cell endometrial UC	de novo UC / SEER9 UC	2.2e-16	6.6e-16
Carcinosarcoma	TA-UC / de novo UC	4.76e-06	7.14e-06
Carcinosarcoma	TA-UC / SEER9 UC	9.17e-13	2.2008e-12
Carcinosarcoma	de novo UC / SEER9 UC	2.2e-16	6.6e-16
Sarcoma	TA-UC / de novo UC	0.5781	0.6188
Sarcoma	TA-UC / SEER9 UC	0.3475	0.417
Sarcoma	de novo UC / SEER9 UC	1.74e-06	2.98286e-06

[truncated: 6 more sheets: Supplementary Table 10, Supplementary Table 11, Supplementary Table 12, Supplementary Table 13, Supplementary Table 14, Supplementary Table 15]
